# Supplementary material for: Screening of Lesser-Known Salted–Dried Fish Species for Fatty Acids, Tocols, and Squalene
Source: Foods. 2023 Mar 3;12(5):1083. doi: 10.3390/foods12051083 (PMC10000464; doi:10.3390/foods12051083)
Supplement: Supplementary file 1 [file foods-12-01083-s001.zip]

Archive with 3 entries (3 files):
- Supplementary File S1. Analytical Methodologies.pdf
- Supplementary Table S1.  Fatty acids groups and ratios of dry-salted fish.pdf
- Supplementary Table S2. Fish nutritional indices.pdf
